# Supplementary material for: Random support vector machine cluster analysis of resting-state fMRI in Alzheimer's disease
Source: PLoS One. 2018 Mar 23;13(3):e0194479. doi: 10.1371/journal.pone.0194479 (PMC5865739; doi:10.1371/journal.pone.0194479)
Supplement: S1 Table — (XLSX) [file pone.0194479.s001.xlsx]

## Sheet: Sheet1
		Each number corresponds to two brain regions.Such as the number 15 corresponds to No.5 and No.6 brain regions. Sheet2 provides the detail correspondence. Sheet3 provides the detail information of brain regions, such as their number and abbreviation.
		1	2	3	4	5	6	7	8	9	10	11	12	13	14	15	16	17	18	19	20	21	22	23	24	25	26	27	28	29	30	31	32	33	34	35	36	37	38	39	40	41	42	43	44	45	46	47	48
Subjects with Alzheimer's disease	1	0.430033	0.110278	-0.369689	-0.135821	0.28879	0.262269	-0.325249	-0.051965	0.0962745	0.584809	0.205125	0.0455298	0.150301	-0.0543157	-0.00649291	0.148283	-0.475631	0.665875	-0.115973	0.0556801	0.227575	-0.0550062	0.214714	0.122007	0.584084	0.430866	-0.0353203	0.273276	-0.104017	0.210365	-0.129153	0.132541	0.328502	0.207884	0.124447	0.493792	0.315017	0.150916	0.0187722	0.165557	0.308483	0.330341	0.250262	0.435131	0.426356	0.439069	0.153623	0.216974
	2	0.304286	-0.13457	-0.689038	-0.426845	-0.22286	0.32424	-0.194281	-0.179586	0.132015	0.299735	-0.0941694	-0.128993	0.154054	0.483276	0.567493	0.185538	-0.701729	0.725175	0.0340052	-0.128774	0.0568049	-0.377716	0.0799352	-0.0617034	0.669771	0.200337	0.409198	-0.102917	-0.000566647	-0.372387	0.31292	0.266882	0.482886	0.451287	0.444311	0.357103	-0.282689	-0.395886	0.237363	0.455804	0.284101	0.690547	0.302623	0.523476	0.474554	0.0947713	0.0568065	-0.184466
	3	0.371867	-0.327824	-0.695023	-0.359743	-0.405131	0.724786	0.197303	-0.307054	0.294592	0.1901	0.420434	0.00657139	-0.0812801	-0.0809715	0.800966	-0.0631831	-0.64334	0.912287	0.674055	0.413535	0.0997767	-0.249648	0.00321575	0.3652	0.651621	-0.107501	-0.168662	0.345904	0.307113	-0.367511	0.345316	0.321638	0.828365	0.672136	0.494486	0.0280255	0.291318	-0.0131523	-0.062073	-0.0775775	0.495862	0.767285	0.0615124	-0.102908	0.550485	0.562267	-0.127035	0.241457
	4	0.484373	0.781875	0.126853	0.620115	0.202296	0.809739	0.0302318	-0.174413	0.187774	-0.0984487	-0.0664439	0.177455	-0.157006	-0.149547	0.589078	0.754234	0.0990914	0.963313	0.874031	0.0584495	-0.248394	0.470253	0.113813	0.720383	0.935474	-0.18663	-0.283358	0.827194	0.019746	-0.403655	0.282135	0.134695	0.83142	0.350983	0.221949	0.0954121	-0.121506	-0.238692	0.0482923	0.0683209	0.637171	0.529356	-0.00756669	0.0408138	0.819502	0.352476	-0.246966	0.512817
	5	0.443815	0.365833	0.278697	0.0285988	0.261369	0.614009	-0.112585	-0.228733	0.0287568	-0.114136	0.153628	-0.200947	0.138063	0.186327	0.368031	0.197675	0.0450624	0.293773	-0.0993815	-0.0744048	-0.329752	-0.193114	0.230061	0.233182	0.660178	-0.26977	-0.269751	0.348044	0.0736877	-0.190388	-0.0964411	-0.393663	0.565664	-0.129613	0.532807	-0.0635876	0.25739	0.0645581	0.106947	-0.0884772	0.113524	0.391722	0.372111	0.0690859	0.374369	0.384155	0.171815	0.0387659
	6	-0.773849	0.769372	-0.820625	-0.274678	0.214213	0.225733	-0.517712	0.493456	-0.468161	0.187731	0.589503	-0.610896	0.317821	-0.477788	-0.0189914	0.832966	-0.874922	0.973088	0.0991665	-0.426123	0.459832	-0.693615	0.632399	-0.39864	0.634437	0.284539	-0.48519	-0.509547	0.134898	-0.147915	0.152096	0.14321	0.570522	0.366853	0.238335	-0.155303	0.429726	-0.317407	-0.0165133	-0.660778	-0.160996	0.815234	0.11159	-0.352213	0.0345929	0.423774	-0.561411	0.733152
	7	-0.128459	0.261621	-0.56151	-0.477052	0.416092	-0.0225429	0.435661	-0.417932	0.247364	-0.275506	0.413194	-0.488222	0.107658	-0.409281	0.761241	0.394105	-0.61924	0.856213	-0.070713	0.406193	0.205422	-0.512625	0.400253	-0.179092	0.919081	-0.172467	-0.302994	-0.12794	0.124919	-0.565374	0.376491	-0.251024	0.799913	0.675212	0.446783	-0.170761	0.10383	-0.281854	0.0666694	0.156209	0.516152	0.724132	0.15993	0.254515	0.495024	-0.0694298	-0.191406	0.0232348
	8	-0.164555	0.221923	-0.589211	-0.177174	0.309912	0.366927	-0.108747	-0.159059	-0.0078426	0.221748	-0.0114369	-0.264529	0.0585057	0.15193	0.901499	0.386484	-0.621	0.928075	0.242267	-0.0774101	0.0217834	-0.121186	0.329362	0.282458	0.900412	0.204951	0.168204	0.222666	0.0412983	-0.472744	0.381737	0.195452	0.834462	0.851981	0.346455	0.181178	0.242276	-0.428564	0.35907	0.103525	0.559786	0.73739	0.39419	0.209676	0.807684	0.253082	-0.124553	0.146022
	9	0.814281	-0.59824	-0.496757	-0.569398	-0.386421	0.917409	-0.475829	-0.598427	0.0173984	-0.152551	-0.0147799	-0.131227	-0.375505	-0.29967	0.473599	-0.476955	-0.358417	0.956091	0.904832	-0.106335	-0.447567	-0.483518	-0.278965	0.891291	0.948271	-0.0992685	-0.30991	0.919675	-0.357526	-0.419935	-0.187586	-0.233553	0.752561	0.713323	-0.303118	-0.213429	-0.355958	-0.484127	-0.196342	-0.206726	0.718981	0.750563	-0.32748	-0.224474	0.925837	0.224653	0.371757	0.153366
	10	0.620901	-0.424865	-0.633743	-0.462091	-0.479025	0.671571	-0.499632	-0.343431	0.439694	0.741215	-0.415919	-0.455288	0.405821	0.811369	0.841714	-0.500781	-0.65864	0.825275	0.69636	0.456232	0.418994	-0.499699	-0.355562	0.4292	0.690412	0.553915	0.437997	0.752282	-0.386663	-0.126799	0.420006	0.421778	0.639004	0.325263	0.420487	0.470897	-0.284098	-0.222452	0.281344	0.438872	0.551628	0.640755	0.188303	0.274935	0.478235	-0.0675498	-0.15438	0.150065
	11	0.466852	0.324611	-0.358534	0.0748528	-0.103471	0.646882	-0.143565	-0.292904	0.118206	0.318759	-0.492272	-0.5015	0.187253	0.135385	0.457799	0.110177	-0.532213	0.768428	0.494978	0.185801	0.125928	-0.402573	-0.0535468	0.174277	0.632268	0.126423	0.0505412	0.178929	-0.208899	-0.398277	0.162823	0.470891	0.789981	0.389801	0.289946	0.247437	-0.577191	-0.807326	0.318752	0.212999	0.352558	0.678602	0.548875	0.282619	0.466031	0.0517072	-0.299724	0.527004
	12	0.544298	-0.250751	-0.447874	-0.341044	-0.407772	0.692685	-0.0762175	-0.379459	0.242673	0.48782	-0.244221	-0.416889	0.472505	0.59748	0.805796	-0.210862	-0.464013	0.870917	0.538198	0.228269	0.430027	-0.201564	-0.282007	0.49429	0.502199	0.462455	0.517623	0.64262	-0.126187	-0.396015	0.440816	0.509907	0.870446	0.828908	0.409938	0.535633	-0.0330427	-0.362526	0.384217	0.44887	0.829615	0.875928	0.400573	0.519512	0.913536	0.204632	-0.179324	0.309692
	13	-0.216103	0.32928	-0.709837	-0.485133	0.226377	0.206165	-0.0203464	0.238312	-0.11033	0.0610924	0.309381	0.0439085	0.03413	-0.111469	0.503531	0.392316	-0.745579	0.956537	0.0371935	-0.100449	0.0282166	-0.634209	0.380348	-0.160653	0.81589	-0.0396994	-0.263006	-0.259365	-0.342274	0.695383	-0.686151	0.180009	0.655574	0.111469	-0.690311	0.326798	0.455972	-0.491064	0.556726	-0.196172	0.102251	0.575494	0.572005	-0.45243	-0.451293	0.228302	-0.39246	0.376787
	14	0.194126	0.458462	0.0573718	-0.374307	0.246397	0.198798	-0.670015	-0.287653	-0.278813	0.102809	-0.138497	-0.457125	0.015172	0.101327	0.397401	0.604003	-0.289621	0.717926	-0.0399826	-0.280334	0.176761	-0.256529	0.190329	0.141595	0.851425	0.127827	0.271993	0.129613	-0.495373	-0.309584	-0.183297	0.14829	0.813285	0.33495	-0.0519711	0.23041	0.010008	-0.0916044	0.020087	0.392468	-0.10187	0.548361	0.211118	0.599982	0.0598931	0.528811	-0.240359	0.0406565
	15	0.0244383	0.560038	-0.265941	-0.400634	0.367582	0.0772009	0.277271	-0.0303948	0.467634	0.165974	0.337072	0.131219	0.415231	0.0297023	0.825128	0.634121	-0.550019	0.794514	-0.219125	0.334921	0.232152	-0.641085	0.0923992	-0.143341	0.749207	0.069563	-0.0495063	-0.201905	0.103323	-0.209415	0.414052	0.198708	0.740421	0.490512	0.423729	0.242533	0.178396	-0.0878949	0.436387	0.374455	0.719965	0.595646	0.324941	0.228494	0.606631	0.305761	-0.395677	0.251611
	16	0.394163	-0.174333	-0.631408	-0.660315	-0.283338	0.518707	0.119755	0.269758	0.182235	0.272968	-0.413576	-0.3326	0.519271	0.469513	0.399612	-0.0404874	-0.570333	0.832281	0.402443	0.091268	0.465753	-0.709969	-0.290652	0.321905	0.915058	0.097894	0.350521	0.327057	-0.171202	0.0285868	0.393096	0.545453	0.836171	0.672401	0.355227	0.400577	-0.276784	-0.245036	0.0793405	0.154786	0.0598943	0.610852	0.197837	0.240941	0.339355	0.306814	-0.0588709	0.0886129
	17	0.602687	-0.151985	-0.606733	-0.465716	-0.612115	0.789837	0.23879	0.53315	-0.589339	-0.611943	-0.323579	-0.206101	-0.110631	0.129496	-0.0791625	-0.130654	-0.568753	0.869291	0.780077	-0.677014	0.0828132	-0.50653	-0.493122	0.543516	0.842908	-0.494178	0.263644	0.655934	0.289429	0.198951	-0.181982	-0.306958	0.522449	0.0626603	-0.223865	-0.107098	-0.418074	-0.311597	0.00185572	0.254315	-0.138033	0.851283	0.187254	0.500656	0.203558	0.463879	0.241429	0.39053
	18	-0.272948	0.712089	-0.216009	0.0189553	0.32262	0.503028	-0.242074	-0.468361	-0.281705	-0.0929953	0.027805	-0.537511	-0.11117	-0.0691424	0.895056	0.791485	-0.392999	0.942747	0.339333	-0.161465	0.0492415	-0.193571	0.566256	0.0830615	0.759708	-0.160609	-0.0985035	-0.0106716	-0.402546	-0.237808	-0.426872	-0.0809345	0.924769	0.788617	-0.309988	0.00304469	0.140901	-0.652484	0.0411749	-0.0418294	0.848826	0.900247	0.204088	-0.157133	0.690223	0.538024	-0.123215	0.568825
	19	0.675939	-0.166483	-0.36422	-0.121105	0.000212986	0.543159	0.121915	0.0514182	0.520726	0.362546	-0.565317	-0.525472	0.312948	0.0974789	0.464022	0.115138	-0.0316065	0.835459	0.68338	0.397685	-0.0821221	0.0112407	0.326546	0.443674	0.798938	0.363693	-0.116461	0.690263	-0.1544	-0.258001	0.573356	0.366454	0.790619	0.63863	0.389029	0.278476	-0.5173	-0.567442	0.413884	0.227391	0.437695	0.838886	0.0304329	-0.0173757	0.671311	0.560236	0.347927	0.333294
	20	0.851595	-0.598811	-0.54428	-0.657618	-0.533576	0.896318	-0.620242	-0.671633	0.710831	0.734226	-0.443526	-0.496288	0.796941	0.740976	0.81706	-0.446721	-0.397948	0.921146	0.773725	0.59203	0.705334	-0.382867	-0.339727	0.529703	0.765345	0.532288	0.45023	0.496623	-0.27667	-0.40312	0.313	0.489193	0.712864	0.539181	0.222831	0.62264	-0.140312	-0.210874	0.145107	0.345136	0.37005	0.264348	0.137463	0.600463	0.772504	0.755186	0.640223	-0.617977
	21	0.599925	0.0453564	-0.410191	0.130811	0.0277475	0.729259	0.0949658	-0.161592	0.699828	0.566265	0.352417	0.0889736	0.436738	0.416371	0.684946	-0.242884	-0.704733	0.849208	0.476916	0.518709	0.159824	-0.41308	-0.401528	0.502751	0.532721	0.489785	0.0986447	0.661448	-0.220369	-0.409307	0.653023	0.375607	0.805121	0.382122	0.684952	0.600548	0.0387449	-0.210663	0.580618	0.580399	0.727014	0.725557	0.450266	0.508823	0.607747	0.295416	-0.0428224	0.185579
	22	0.615431	0.30867	0.00754515	0.119871	0.176769	0.505544	0.00698589	0.0359059	0.52818	0.247449	0.15245	0.275714	0.299412	0.286753	0.744307	0.313525	-0.107303	0.766508	0.50443	0.344074	0.119166	-0.060135	-0.0113733	0.301072	0.658979	0.289878	0.28953	0.558868	0.157536	-0.0346933	0.553542	0.401524	0.710194	0.673729	0.535632	0.320616	0.200184	0.018747	0.447882	0.439046	0.707404	0.704179	0.492956	0.46138	0.866893	0.305055	0.0941731	0.245556
	23	0.0437371	0.174515	-0.104863	0.00386635	0.368637	0.682667	-0.492777	0.220562	-0.277869	-0.149685	0.266949	-0.082131	0.141246	0.105451	0.18402	0.282613	-0.230354	0.778005	0.476787	-0.473776	0.0700797	-0.209077	0.392778	0.540032	0.921217	-0.047608	0.0864305	0.404258	-0.642018	0.122066	-0.189146	-0.185228	0.870312	0.0425729	-0.361231	-0.048696	-0.124651	0.157248	-0.355781	-0.251003	0.69564	0.512035	-0.368664	-0.20681	0.57955	0.346316	0.171381	0.685495
	24	0.519336	0.113759	-0.280784	-0.456483	-0.090455	0.338911	-0.369152	-0.330583	0.128402	0.296783	-0.364562	-0.215456	0.0416112	0.327862	0.469194	-0.335783	-0.703538	0.486745	0.24708	0.123215	-0.00844656	-0.586574	-0.224741	-0.154525	0.563722	0.104864	0.177793	0.364439	-0.321736	-0.377692	0.292015	0.408038	0.727542	0.590917	0.205229	0.307608	-0.158558	-0.126325	-0.213037	0.0251897	0.187343	0.557696	-0.186516	0.25019	0.50283	0.249574	0.27826	-0.198622
	25	0.398737	0.159493	-0.257162	-0.0998266	0.0808563	0.626502	-0.150503	-0.323015	-0.0340298	-0.174382	-0.194976	-0.288012	0.0729519	0.100029	0.694934	0.426987	0.00680716	0.473679	0.176776	0.249812	0.124911	-0.15754	0.346664	0.0399331	0.664188	-0.0659446	0.138755	0.193205	-0.251733	-0.338163	-0.0240036	-0.0320469	0.739764	0.479357	0.121891	0.0686364	-0.177077	-0.252756	-0.238245	-0.163988	0.836087	0.723233	0.159345	0.14154	0.687269	0.111179	0.0776195	-0.0910364
Healthy controls	26	-0.317103	0.372024	-0.741207	-0.453181	-0.171031	0.330178	-0.517991	0.341797	-0.413787	-0.105776	-0.324452	-0.0531166	-0.23594	-0.018235	0.593452	0.714328	-0.695824	0.748657	0.101248	-0.589886	-0.256158	-0.644604	0.273435	-0.227886	0.683766	0.200614	0.128161	-0.256411	-0.127395	-0.299019	0.27807	0.169285	0.216054	0.515396	0.189462	0.105047	-0.229225	-0.415205	0.320141	0.356019	-0.15451	0.321802	0.197864	0.289798	0.563125	0.530568	-0.201003	0.26961
	27	0.516472	0.27424	-0.0869121	-0.113898	0.0491382	0.505851	0.203868	0.115711	0.376909	0.41858	-0.0375766	-0.105362	0.271834	0.579894	0.724809	-0.149601	-0.448308	0.763855	0.420745	0.127146	0.139631	-0.291331	-0.228132	0.356593	0.836857	0.185108	0.404846	0.465088	-0.114957	-0.175356	0.417351	0.521103	0.760185	0.589382	0.391204	0.473689	0.16103	-0.0503203	0.41463	0.506658	0.567037	0.579151	0.414518	0.524624	0.663304	0.666567	0.216029	0.453466
	28	-0.349424	-0.152716	-0.285796	-0.663158	0.485086	0.428241	-0.307784	0.359712	0.196073	0.456077	0.0995963	-0.230328	0.203256	0.282216	0.205185	0.148802	-0.639591	0.830113	-0.0420882	-0.0433834	0.0931855	-0.761324	0.663431	0.103588	0.773812	0.436655	-0.14861	-0.279798	-0.374474	0.385876	0.222191	0.490766	0.765277	0.0300012	-0.0308449	0.567771	-0.212761	-0.469371	0.472019	0.0633628	-0.0969525	0.235007	0.512726	-0.128357	-0.139993	0.491908	-0.417889	-0.0496632
	29	0.72835	-0.147126	-0.120334	-0.283641	-0.385576	0.499162	0.158525	0.303741	-0.0389491	-0.301614	-0.00446999	0.0125536	-0.370525	-0.084299	0.292456	0.0142488	-0.0476592	0.635695	0.286841	-0.144485	-0.0737174	-0.207465	-0.343444	-0.0633721	0.613768	-0.363117	0.266064	0.268879	0.174883	0.269052	0.0555323	-0.223594	0.755962	0.474685	0.226934	-0.133444	0.140445	0.0118721	-0.286266	-0.333122	0.422043	0.663928	0.0814422	0.0478983	0.617243	-0.00328028	-0.0215743	0.194368
	30	0.646209	0.565189	0.116612	0.214755	0.361728	0.43924	0.133193	-0.203749	0.283245	-0.164433	-0.116763	0.181233	-0.0705955	0.486597	-0.00510766	0.335883	0.0834203	0.604967	0.614843	-0.129739	0.305911	0.280905	0.487371	0.198556	0.784206	-0.254003	0.280641	0.414194	-0.0225738	-0.111115	-0.0912109	0.0284947	0.342628	0.122254	0.0728134	0.292598	-0.157887	-0.0444263	-0.0847546	0.312439	-0.12411	0.430252	0.0920868	0.466605	0.549935	0.357003	-0.104869	0.455336
	31	0.167167	0.0267236	-0.555831	-0.317933	0.115037	0.328727	-0.00639308	0.0569696	0.0503387	0.275645	0.137231	-0.223949	0.222086	0.331682	0.701935	-0.0881934	-0.699342	0.724255	0.0319016	-0.165257	-0.114848	-0.52507	0.189098	-0.00346147	0.513893	0.017483	-0.285882	0.0959543	0.0373368	-0.156645	0.305737	0.328064	0.885762	0.621222	0.119574	-0.0242287	0.123853	-0.440178	0.341699	0.202564	0.435096	0.737275	0.175959	-0.195976	0.457575	0.539066	0.251183	-0.307325
	32	0.599208	-0.132924	-0.0192984	-0.183964	-0.123407	0.800794	-0.198555	0.0327282	0.0678011	0.283695	-0.0416453	0.0138103	0.37883	0.281007	-0.145463	-0.320566	-0.429625	0.509335	0.476913	0.0315559	0.136694	-0.358778	-0.314677	0.337689	0.606577	0.411001	0.008797	0.666986	-0.286147	-0.102866	-0.129388	0.174723	0.81077	-0.246023	0.205079	0.590493	-0.082965	0.0118824	-0.0357588	-0.120834	-0.305096	0.697953	0.107803	0.0565763	-0.134406	0.131961	0.106339	0.451243
	33	0.446926	0.28322	-0.261679	-0.2206	-0.31105	0.574267	0.275746	0.024196	0.29771	0.272141	0.194807	0.133123	0.206131	0.254691	0.235765	0.174293	-0.333656	0.908337	0.545319	0.15401	0.157978	-0.473419	-0.255006	0.227722	0.813045	0.130825	0.0743767	0.277635	-0.112379	-0.311537	0.553408	0.575952	0.73164	0.05907	0.466281	0.51701	-0.397633	-0.249936	0.244303	0.617163	0.19534	0.523683	0.360375	0.702015	0.440006	0.429892	0.00196019	0.365022
	34	0.249645	-0.213357	0.0624241	-0.360353	-0.183161	0.0705616	-0.164765	0.489065	0.504976	-0.274845	-0.00598586	0.436163	0.127353	-0.315607	0.572135	0.146007	-0.300353	0.53478	0.299806	-0.153897	-0.353781	-0.173695	0.0828473	-0.124523	0.71351	-0.091449	-0.223849	0.234429	-0.252798	0.395623	0.362233	-0.184028	0.929836	0.435701	-0.216425	-0.0313395	0.226933	0.121364	0.27202	-0.0989654	0.399145	0.552087	0.227164	-0.0794785	0.291518	0.371482	-0.370077	0.0127113
	35	-0.559149	0.284293	-0.330342	-0.183603	0.0666613	0.656982	0.20537	-0.291161	0.342283	-0.0431522	0.245301	-0.313139	0.049781	0.0793365	0.465029	0.56307	-0.635635	0.766482	0.240214	0.465401	0.178565	-0.466404	0.226787	0.232416	0.66908	-0.00988871	0.106473	0.0532054	0.363955	-0.511082	0.618295	0.170009	0.777366	0.224173	0.722229	0.00461161	0.136565	-0.249511	0.113912	0.169145	0.39159	0.8449	0.235829	0.282983	0.253997	0.597181	-0.358197	-0.0206868
	36	0.327702	-0.0725833	-0.397528	-0.425751	0.129954	0.462852	0.121056	0.196568	-0.387675	-0.25757	-0.136921	-0.125498	-0.0671568	0.115716	0.702785	0.342148	-0.122736	0.614569	0.17254	-0.197736	-0.0630073	-0.122378	0.284362	0.329516	0.572733	-0.0398902	0.0774633	0.585145	0.0519056	0.0392446	-0.317845	-0.193479	0.637725	0.481328	0.0391103	0.226836	0.157593	-0.0439413	-0.144935	-0.162095	0.239746	0.248992	0.411373	0.421646	0.621444	0.772077	0.149474	-0.273111
	37	0.440076	0.346432	-0.205773	0.00210422	0.0282634	0.561133	-0.145652	0.107395	-0.172171	-0.136201	-0.0699627	0.216576	-0.148963	0.132232	0.650132	0.372373	-0.0845299	0.81055	0.654686	-0.131146	-0.0235677	-0.217116	0.255849	-0.0177167	0.63408	-0.0407764	0.306877	0.298331	-0.0827808	-0.0533152	-0.0185686	-0.0207173	0.679993	0.416131	0.203665	0.121386	-0.213309	0.0718506	-0.111987	0.222199	0.206609	0.620907	0.0422453	0.64261	0.370671	0.430721	0.179365	-0.127711
	38	0.6927	-0.0788505	0.0617024	-0.176136	0.219623	0.821638	-0.228465	-0.514907	-0.0777397	-0.164096	-0.226979	-0.6315	-0.0185657	-0.246002	0.806396	0.0889676	0.0717653	0.776552	0.590823	-0.161789	-0.0781405	-0.270881	0.0224432	0.582551	0.63158	-0.298581	-0.22179	0.67287	-0.238704	-0.51437	0.0413121	-0.0289248	0.855097	0.757887	-0.0901617	-0.142971	-0.0259794	-0.509668	-0.085465	-0.232334	0.802072	0.870791	-0.112157	-0.224191	0.866134	0.740346	0.455335	0.187217
	39	-0.00170951	0.543416	-0.356972	-0.0247512	0.37795	0.3916	-0.369257	0.261129	-0.22059	0.308796	-0.0292842	-0.0582292	0.0173773	-0.0121034	0.632191	0.206276	-0.308108	0.803183	0.467776	-0.0494464	0.0549839	-0.347046	0.301004	0.0802274	0.752035	0.565	0.151759	0.343157	-0.533707	0.193066	-0.134265	0.397106	0.849208	0.481014	0.126266	0.606315	-0.332652	-0.00616843	0.256567	0.53219	0.534594	0.449932	0.367032	0.65867	0.694564	-0.306832	0.0882029	-0.449416
	40	-0.5546	0.778295	-0.648245	-0.240744	0.620332	-0.0251743	-0.223213	-0.225522	-0.333374	-0.448756	-0.320592	0.116905	-0.486357	-0.0135726	0.480786	0.815568	-0.700149	0.926323	-0.175437	-0.124927	-0.359691	-0.389109	0.721138	-0.23868	0.90109	-0.376243	-0.0226868	-0.355996	-0.17538	-0.250873	-0.193673	-0.335396	0.915627	0.364047	0.0154124	-0.285104	-0.327057	-0.0705767	-0.371597	-0.0982546	0.569133	0.835821	-0.21139	-0.131735	0.54202	0.490158	-0.280449	0.420626
	41	0.19124	0.428625	-0.544566	-0.107464	-0.26852	0.372614	-0.0947107	-0.364863	0.283178	0.143058	-0.264665	-0.319442	0.180277	0.630064	0.493316	0.278043	-0.566197	0.796713	0.256237	0.413453	0.233366	-0.422746	-0.51353	0.239054	0.734525	0.341085	0.601927	0.329811	0.0163262	-0.255529	0.0785508	-0.0423056	0.337634	0.121383	0.305474	0.179639	-0.078806	-0.175879	-0.144238	0.327896	0.213985	0.415583	-0.00648584	0.339088	0.503687	0.51252	0.0564138	0.493081
	42	0.499679	0.404594	-0.117076	0.195247	-0.215255	0.660463	0.229833	-0.134008	0.487422	0.198378	0.216983	-0.044596	0.287935	0.165585	0.694912	0.221688	-0.465252	0.753744	0.670256	0.319822	0.129703	-0.00265972	-0.48001	0.409295	0.787211	-0.000980935	-0.0406726	0.775524	0.0426804	-0.215286	0.394975	0.264567	0.705799	0.651199	0.238986	0.0924335	-0.0191568	-0.215341	0.224294	0.142879	0.664353	0.720052	0.119819	0.0257261	0.795885	0.185543	-0.260707	0.439029
	43	0.506707	0.609202	0.416732	0.477379	0.50768	0.766266	-0.244204	-0.219587	0.304487	0.230856	-0.449701	0.13172	-0.252791	0.0320792	0.217806	0.445857	0.180418	0.697016	0.609108	0.303898	-0.0794832	0.282059	0.00500529	0.500872	0.530372	0.281454	-0.247973	0.717484	-0.458837	-0.277584	0.0538787	0.196679	0.794798	0.429167	0.188575	0.178434	0.0203429	-0.054181	0.237549	-0.022706	0.440238	-0.240429	0.0915515	0.419162	0.016072	0.00392504	0.0449527	-0.216235
	44	-0.0123196	0.356112	-0.191418	-0.283673	0.00595485	-0.0296362	-0.185175	-0.0150337	-0.257501	0.148214	-0.176276	0.0508363	-0.299543	0.384912	0.794174	0.146053	-0.159792	0.619773	-0.0445274	-0.632169	-0.527727	-0.379667	0.0444053	-0.355845	0.658613	0.186243	0.345561	-0.128863	-0.144199	-0.0210373	-0.173383	0.196104	0.929385	0.697284	-0.531105	0.205155	-0.10101	0.0356839	-0.298604	0.364138	0.818677	0.961282	-0.566204	0.264082	0.739306	0.227504	0.154852	0.0660649
	45	0.260121	0.0811921	-0.457585	-0.283973	-0.351546	0.659689	-0.309071	-0.324217	0.416095	0.346944	0.119719	-0.170178	0.2746	0.209116	0.429945	0.229054	-0.394694	0.779547	0.48478	0.000977772	0.195176	-0.0612342	0.0963547	0.22757	0.625556	-0.172319	0.0769283	0.491867	-0.0278876	-0.442008	0.676135	0.477564	0.727949	0.372962	0.471022	0.147686	0.269568	-0.264561	0.455385	0.480595	-0.0100555	0.644419	0.582468	0.441519	0.269588	0.485177	-0.089568	-0.0744284
	46	0.739855	0.41327	0.395766	0.246694	0.387625	0.79356	-0.063971	0.165572	0.515868	0.509286	0.00557754	0.194119	0.535338	0.6205	0.655676	0.468687	0.0115104	0.423311	0.134342	0.0937515	0.0755353	0.44647	0.120569	0.339795	0.243452	0.135417	0.163857	0.876105	0.100868	0.0454045	0.482054	0.362345	0.620202	0.319011	0.536426	0.488534	0.23726	0.242343	0.398482	0.534169	0.446437	0.621666	0.4144	0.584828	0.570161	0.750547	0.575234	0.624188
	47	0.757848	0.252527	0.339051	0.513391	0.662971	0.812464	0.0356771	0.136455	-0.0566397	0.240222	0.177649	0.228924	0.342499	0.427894	0.0359312	0.405594	0.381535	0.873214	0.791956	0.0874075	0.421357	0.478129	0.667914	0.587418	0.844099	0.441864	0.25212	0.697099	0.248417	0.244952	-0.233694	0.176023	0.653884	0.100099	-0.0624547	0.29783	0.0917829	0.0719285	0.209304	0.312525	0.0444986	0.816897	0.385566	0.213387	0.212302	0.346765	0.194477	-0.00768246
	48	0.610366	0.186413	0.0621442	0.201936	0.000914024	0.692443	-0.150317	0.137487	0.468481	0.156442	-0.138992	-0.0729487	0.429886	0.354845	0.808685	0.319901	0.141226	0.852511	0.620214	0.321496	0.28237	-0.0783283	-0.358965	0.546703	0.786538	0.191517	0.436322	0.544227	-0.165904	0.0518453	0.575516	0.156175	0.828988	0.662601	0.535885	0.238534	-0.369001	-0.4455	0.368766	0.225727	0.548648	0.674795	0.194685	0.517778	0.630752	0.221166	0.123151	0.378782
	49	0.214056	-0.0234832	-0.531961	-0.134913	-0.10845	0.685778	-0.00313506	-0.0982046	0.101106	0.239151	0.0928203	-0.0402967	0.0380978	0.152892	0.858827	0.235899	-0.559713	0.805383	0.481006	0.225709	0.225782	0.0912004	-0.0302944	0.442467	0.619414	0.36696	0.380137	0.580375	-0.171266	0.128014	-0.102663	0.149389	-0.0656366	-0.131741	-0.0665347	0.179069	0.147766	-0.137298	0.189845	0.269469	0.671716	0.818515	0.301335	0.374068	-0.0739584	0.684713	0.175384	-0.0732746
	50	0.56365	0.472572	0.31708	0.274548	0.610462	0.364793	0.2583	0.0397082	0.191832	0.132899	0.163693	-0.0276066	0.364418	-0.0442615	0.603909	0.404663	0.00401594	0.824172	0.195753	0.191465	0.441999	0.431939	0.709017	0.156749	0.710379	0.137304	-0.00783673	0.0681531	-0.0378291	0.00280057	0.319378	0.0183529	0.401981	0.652646	0.365907	0.00220628	0.121967	-0.104495	0.267045	-0.0503926	0.542677	0.884868	0.488084	0.0101413	0.659444	-0.0495343	-0.189018	-0.0470373
	51	0.265657	0.0666637	-0.611363	-0.527866	-0.381535	0.358879	0.299322	0.00384224	0.16559	-0.364348	0.0267214	0.0322349	-0.222977	0.160804	0.181528	0.172095	0.0129502	-0.113035	-0.270857	0.0551408	0.264355	-0.587435	-0.369823	0.0302128	0.764123	-0.325287	0.420556	0.0869793	0.161339	-0.189286	0.280795	-0.301186	0.589266	-0.204812	0.00875343	-0.23011	-0.219646	-0.117736	-0.0814187	0.255236	0.0576538	0.532078	-0.0602439	0.565025	0.216633	0.540415	-0.232207	0.187236
	52	0.297727	-0.35174	-0.556205	-0.375145	-0.0231579	0.313959	0.0266531	0.134098	-0.206966	-0.396005	-0.225409	0.0812313	-0.116086	0.565683	0.14934	-0.236692	-0.472835	0.363529	0.384725	-0.290543	0.290249	-0.114094	0.243766	-0.250252	0.736074	-0.358459	0.601756	0.22356	0.0141768	0.339866	-0.350645	-0.131677	0.474377	0.191211	-0.306219	0.142485	0.0646194	0.316048	-0.365823	0.302292	0.113936	0.628429	-0.144162	0.56056	0.361918	-0.05157	0.160376	-0.134639
	53	-0.155189	0.286536	-0.406588	-0.313089	0.183762	0.248363	-0.117305	-0.213602	0.234304	-0.0137217	0.076542	0.114037	0.150379	0.0688845	0.386847	0.398191	-0.109499	0.737529	0.238174	0.172517	0.396313	-0.30932	0.395833	0.121717	0.868736	0.0367121	0.0756416	0.300823	0.170918	0.0697141	-0.0665737	-0.0630557	0.427516	-0.0806586	0.182526	0.230723	0.185945	0.0399865	-0.0344475	-0.0988528	-0.139856	-0.195339	0.14356	0.0329957	0.494133	0.384789	-0.060115	0.491535
	54	0.535605	0.146149	-0.181213	0.0429972	-0.0604425	0.567002	-0.206753	-0.136588	-0.166921	0.160525	0.0593789	-0.0202302	0.607715	0.553037	0.333207	0.0615017	-0.307833	0.737339	0.214736	-0.215522	0.326135	0.0020727	-0.338768	0.450928	0.586125	0.326338	0.382713	0.557859	-0.104039	0.0543052	-0.0608721	-0.248579	0.444698	0.134671	0.230176	0.21956	0.00745581	0.0222569	0.551235	0.0694861	-0.388381	0.407044	0.645673	0.263748	0.347905	0.0230915	-0.234463	-0.0959844
	55	0.875196	-0.718215	-0.651559	-0.259933	-0.15326	0.579753	-0.771004	-0.610389	0.563438	0.156988	-0.752718	-0.67131	0.534537	0.15523	0.947453	-0.256962	-0.486037	0.498427	0.12781	0.110476	0.215007	-0.491469	-0.481022	0.469268	0.534531	0.328578	0.408116	0.517459	-0.735916	-0.634926	0.487019	0.0791636	0.968489	0.96465	0.205315	0.389166	-0.70906	-0.606746	0.458155	0.127877	0.921856	0.931307	0.0991799	0.373836	0.939655	0.243849	0.254489	-0.385681
	56	0.198835	0.325882	-0.626032	-0.6126	0.0458322	-0.189957	0.456238	-0.118621	0.353532	-0.346088	0.0774833	-0.268393	0.351683	0.0817947	0.378841	0.456046	-0.399678	0.791109	-0.118007	0.122871	0.287982	-0.692836	0.0133952	-0.261224	0.833917	-0.495397	-0.008614	-0.0818431	0.0582655	-0.237754	0.370254	-0.0783527	0.506739	0.232319	0.286858	0.0430624	0.0323059	0.167257	-0.208527	0.127994	0.358233	0.382897	-0.121483	0.134009	0.233706	0.356503	0.039872	0.197054
	57	-0.165101	0.167892	-0.438269	-0.587619	0.0506115	0.166555	0.252843	-0.249945	0.338069	-0.0643539	0.517501	0.0357165	0.234597	-0.451393	0.485932	0.439174	-0.662026	0.76989	0.0197394	0.367076	0.232873	-0.73859	0.221758	-0.0118727	0.849762	-0.132474	-0.421341	-0.253917	0.270607	-0.200625	0.116609	-0.334951	0.459969	0.460281	0.288332	-0.455338	0.292566	0.152955	-0.0535027	-0.433333	0.0448803	0.754654	-0.0803419	-0.369689	0.497689	0.50138	-0.100241	0.312966
	58	-0.0208797	0.46007	-0.676709	-0.431243	0.752021	-0.509301	-0.142869	-0.0271089	0.328591	0.156761	-0.286136	0.287066	-0.0239738	0.432179	0.840994	0.48542	-0.735971	0.927145	-0.632197	0.214153	-0.198197	-0.603492	0.685902	-0.65562	0.912555	0.20935	0.503131	-0.703806	0.101794	0.0243415	0.208837	0.121646	0.46427	0.209022	0.328304	0.156074	-0.108573	0.463007	-0.0974264	0.589947	0.689587	0.736774	-0.161081	0.623372	0.50323	0.405815	-0.33441	0.607957
	59	0.699927	0.0944083	-0.144226	-0.18599	-0.0357169	0.0445122	-0.112369	-0.262633	0.17995	0.158103	-0.0895347	-0.13723	0.0599833	0.36543	0.846192	-0.0453131	-0.447933	0.633165	-0.0300368	0.287269	-0.0115753	-0.169485	-0.317265	-0.0709258	0.585451	0.166519	0.18288	0.418894	-0.147172	-0.472492	0.0818986	-0.00853875	0.281088	-0.0320515	0.580843	0.385394	-0.232322	-0.350914	-0.0614801	0.438894	0.670618	0.776259	0.11998	0.419952	0.390899	0.346791	-0.0253467	0.198023
	60	-0.318745	0.599008	-0.43295	-0.442522	0.503802	-0.0768362	-0.351067	0.411663	-0.332262	0.275056	-0.194757	0.335999	-0.279324	0.364764	0.678982	0.356185	-0.319282	0.629726	0.0967009	-0.291237	-0.129101	-0.365704	0.618899	-0.194499	0.794248	0.224491	0.369949	0.106665	-0.478809	0.338239	-0.227282	0.413278	0.840842	0.475294	-0.000496975	0.310195	-0.0780204	0.323156	-0.136683	0.383145	0.536773	0.919874	-0.0312135	0.363434	0.346158	-0.133182	-0.0588336	0.132312
[truncated: 3,957 more columns]

## Sheet: Sheet2
	1	2	3	4	5	6	7	8	9	10	11	12	13	14	15	16	17	18	19	20	21	22	23	24	25	26	27	28	29	30	31	32	33	34	35	36	37	38	39	40	41	42	43	44	45	46	47	48	49
1	0	1	2	4	7	11	16	22	29	37	46	56	67	79	92	106	121	137	154	172	191	211	232	254	277	301	326	352	379	407	436	466	497	529	562	596	631	667	704	742	781	821	862	904	947	991	1036	1082	1129
2	0	0	3	5	8	12	17	23	30	38	47	57	68	80	93	107	122	138	155	173	192	212	233	255	278	302	327	353	380	408	437	467	498	530	563	597	632	668	705	743	782	822	863	905	948	992	1037	1083	1130
3	0	0	0	6	9	13	18	24	31	39	48	58	69	81	94	108	123	139	156	174	193	213	234	256	279	303	328	354	381	409	438	468	499	531	564	598	633	669	706	744	783	823	864	906	949	993	1038	1084	1131
4	0	0	0	0	10	14	19	25	32	40	49	59	70	82	95	109	124	140	157	175	194	214	235	257	280	304	329	355	382	410	439	469	500	532	565	599	634	670	707	745	784	824	865	907	950	994	1039	1085	1132
5	0	0	0	0	0	15	20	26	33	41	50	60	71	83	96	110	125	141	158	176	195	215	236	258	281	305	330	356	383	411	440	470	501	533	566	600	635	671	708	746	785	825	866	908	951	995	1040	1086	1133
6	0	0	0	0	0	0	21	27	34	42	51	61	72	84	97	111	126	142	159	177	196	216	237	259	282	306	331	357	384	412	441	471	502	534	567	601	636	672	709	747	786	826	867	909	952	996	1041	1087	1134
7	0	0	0	0	0	0	0	28	35	43	52	62	73	85	98	112	127	143	160	178	197	217	238	260	283	307	332	358	385	413	442	472	503	535	568	602	637	673	710	748	787	827	868	910	953	997	1042	1088	1135
8	0	0	0	0	0	0	0	0	36	44	53	63	74	86	99	113	128	144	161	179	198	218	239	261	284	308	333	359	386	414	443	473	504	536	569	603	638	674	711	749	788	828	869	911	954	998	1043	1089	1136
9	0	0	0	0	0	0	0	0	0	45	54	64	75	87	100	114	129	145	162	180	199	219	240	262	285	309	334	360	387	415	444	474	505	537	570	604	639	675	712	750	789	829	870	912	955	999	1044	1090	1137
10	0	0	0	0	0	0	0	0	0	0	55	65	76	88	101	115	130	146	163	181	200	220	241	263	286	310	335	361	388	416	445	475	506	538	571	605	640	676	713	751	790	830	871	913	956	1000	1045	1091	1138
11	0	0	0	0	0	0	0	0	0	0	0	66	77	89	102	116	131	147	164	182	201	221	242	264	287	311	336	362	389	417	446	476	507	539	572	606	641	677	714	752	791	831	872	914	957	1001	1046	1092	1139
12	0	0	0	0	0	0	0	0	0	0	0	0	78	90	103	117	132	148	165	183	202	222	243	265	288	312	337	363	390	418	447	477	508	540	573	607	642	678	715	753	792	832	873	915	958	1002	1047	1093	1140
13	0	0	0	0	0	0	0	0	0	0	0	0	0	91	104	118	133	149	166	184	203	223	244	266	289	313	338	364	391	419	448	478	509	541	574	608	643	679	716	754	793	833	874	916	959	1003	1048	1094	1141
14	0	0	0	0	0	0	0	0	0	0	0	0	0	0	105	119	134	150	167	185	204	224	245	267	290	314	339	365	392	420	449	479	510	542	575	609	644	680	717	755	794	834	875	917	960	1004	1049	1095	1142
15	0	0	0	0	0	0	0	0	0	0	0	0	0	0	0	120	135	151	168	186	205	225	246	268	291	315	340	366	393	421	450	480	511	543	576	610	645	681	718	756	795	835	876	918	961	1005	1050	1096	1143
16	0	0	0	0	0	0	0	0	0	0	0	0	0	0	0	0	136	152	169	187	206	226	247	269	292	316	341	367	394	422	451	481	512	544	577	611	646	682	719	757	796	836	877	919	962	1006	1051	1097	1144
17	0	0	0	0	0	0	0	0	0	0	0	0	0	0	0	0	0	153	170	188	207	227	248	270	293	317	342	368	395	423	452	482	513	545	578	612	647	683	720	758	797	837	878	920	963	1007	1052	1098	1145
18	0	0	0	0	0	0	0	0	0	0	0	0	0	0	0	0	0	0	171	189	208	228	249	271	294	318	343	369	396	424	453	483	514	546	579	613	648	684	721	759	798	838	879	921	964	1008	1053	1099	1146
19	0	0	0	0	0	0	0	0	0	0	0	0	0	0	0	0	0	0	0	190	209	229	250	272	295	319	344	370	397	425	454	484	515	547	580	614	649	685	722	760	799	839	880	922	965	1009	1054	1100	1147
20	0	0	0	0	0	0	0	0	0	0	0	0	0	0	0	0	0	0	0	0	210	230	251	273	296	320	345	371	398	426	455	485	516	548	581	615	650	686	723	761	800	840	881	923	966	1010	1055	1101	1148
21	0	0	0	0	0	0	0	0	0	0	0	0	0	0	0	0	0	0	0	0	0	231	252	274	297	321	346	372	399	427	456	486	517	549	582	616	651	687	724	762	801	841	882	924	967	1011	1056	1102	1149
22	0	0	0	0	0	0	0	0	0	0	0	0	0	0	0	0	0	0	0	0	0	0	253	275	298	322	347	373	400	428	457	487	518	550	583	617	652	688	725	763	802	842	883	925	968	1012	1057	1103	1150
23	0	0	0	0	0	0	0	0	0	0	0	0	0	0	0	0	0	0	0	0	0	0	0	276	299	323	348	374	401	429	458	488	519	551	584	618	653	689	726	764	803	843	884	926	969	1013	1058	1104	1151
24	0	0	0	0	0	0	0	0	0	0	0	0	0	0	0	0	0	0	0	0	0	0	0	0	300	324	349	375	402	430	459	489	520	552	585	619	654	690	727	765	804	844	885	927	970	1014	1059	1105	1152
25	0	0	0	0	0	0	0	0	0	0	0	0	0	0	0	0	0	0	0	0	0	0	0	0	0	325	350	376	403	431	460	490	521	553	586	620	655	691	728	766	805	845	886	928	971	1015	1060	1106	1153
26	0	0	0	0	0	0	0	0	0	0	0	0	0	0	0	0	0	0	0	0	0	0	0	0	0	0	351	377	404	432	461	491	522	554	587	621	656	692	729	767	806	846	887	929	972	1016	1061	1107	1154
27	0	0	0	0	0	0	0	0	0	0	0	0	0	0	0	0	0	0	0	0	0	0	0	0	0	0	0	378	405	433	462	492	523	555	588	622	657	693	730	768	807	847	888	930	973	1017	1062	1108	1155
28	0	0	0	0	0	0	0	0	0	0	0	0	0	0	0	0	0	0	0	0	0	0	0	0	0	0	0	0	406	434	463	493	524	556	589	623	658	694	731	769	808	848	889	931	974	1018	1063	1109	1156
29	0	0	0	0	0	0	0	0	0	0	0	0	0	0	0	0	0	0	0	0	0	0	0	0	0	0	0	0	0	435	464	494	525	557	590	624	659	695	732	770	809	849	890	932	975	1019	1064	1110	1157
30	0	0	0	0	0	0	0	0	0	0	0	0	0	0	0	0	0	0	0	0	0	0	0	0	0	0	0	0	0	0	465	495	526	558	591	625	660	696	733	771	810	850	891	933	976	1020	1065	1111	1158
31	0	0	0	0	0	0	0	0	0	0	0	0	0	0	0	0	0	0	0	0	0	0	0	0	0	0	0	0	0	0	0	496	527	559	592	626	661	697	734	772	811	851	892	934	977	1021	1066	1112	1159
32	0	0	0	0	0	0	0	0	0	0	0	0	0	0	0	0	0	0	0	0	0	0	0	0	0	0	0	0	0	0	0	0	528	560	593	627	662	698	735	773	812	852	893	935	978	1022	1067	1113	1160
33	0	0	0	0	0	0	0	0	0	0	0	0	0	0	0	0	0	0	0	0	0	0	0	0	0	0	0	0	0	0	0	0	0	561	594	628	663	699	736	774	813	853	894	936	979	1023	1068	1114	1161
34	0	0	0	0	0	0	0	0	0	0	0	0	0	0	0	0	0	0	0	0	0	0	0	0	0	0	0	0	0	0	0	0	0	0	595	629	664	700	737	775	814	854	895	937	980	1024	1069	1115	1162
35	0	0	0	0	0	0	0	0	0	0	0	0	0	0	0	0	0	0	0	0	0	0	0	0	0	0	0	0	0	0	0	0	0	0	0	630	665	701	738	776	815	855	896	938	981	1025	1070	1116	1163
36	0	0	0	0	0	0	0	0	0	0	0	0	0	0	0	0	0	0	0	0	0	0	0	0	0	0	0	0	0	0	0	0	0	0	0	0	666	702	739	777	816	856	897	939	982	1026	1071	1117	1164
37	0	0	0	0	0	0	0	0	0	0	0	0	0	0	0	0	0	0	0	0	0	0	0	0	0	0	0	0	0	0	0	0	0	0	0	0	0	703	740	778	817	857	898	940	983	1027	1072	1118	1165
38	0	0	0	0	0	0	0	0	0	0	0	0	0	0	0	0	0	0	0	0	0	0	0	0	0	0	0	0	0	0	0	0	0	0	0	0	0	0	741	779	818	858	899	941	984	1028	1073	1119	1166
39	0	0	0	0	0	0	0	0	0	0	0	0	0	0	0	0	0	0	0	0	0	0	0	0	0	0	0	0	0	0	0	0	0	0	0	0	0	0	0	780	819	859	900	942	985	1029	1074	1120	1167
40	0	0	0	0	0	0	0	0	0	0	0	0	0	0	0	0	0	0	0	0	0	0	0	0	0	0	0	0	0	0	0	0	0	0	0	0	0	0	0	0	820	860	901	943	986	1030	1075	1121	1168
41	0	0	0	0	0	0	0	0	0	0	0	0	0	0	0	0	0	0	0	0	0	0	0	0	0	0	0	0	0	0	0	0	0	0	0	0	0	0	0	0	0	861	902	944	987	1031	1076	1122	1169
42	0	0	0	0	0	0	0	0	0	0	0	0	0	0	0	0	0	0	0	0	0	0	0	0	0	0	0	0	0	0	0	0	0	0	0	0	0	0	0	0	0	0	903	945	988	1032	1077	1123	1170
43	0	0	0	0	0	0	0	0	0	0	0	0	0	0	0	0	0	0	0	0	0	0	0	0	0	0	0	0	0	0	0	0	0	0	0	0	0	0	0	0	0	0	0	946	989	1033	1078	1124	1171
44	0	0	0	0	0	0	0	0	0	0	0	0	0	0	0	0	0	0	0	0	0	0	0	0	0	0	0	0	0	0	0	0	0	0	0	0	0	0	0	0	0	0	0	0	990	1034	1079	1125	1172
45	0	0	0	0	0	0	0	0	0	0	0	0	0	0	0	0	0	0	0	0	0	0	0	0	0	0	0	0	0	0	0	0	0	0	0	0	0	0	0	0	0	0	0	0	0	1035	1080	1126	1173
46	0	0	0	0	0	0	0	0	0	0	0	0	0	0	0	0	0	0	0	0	0	0	0	0	0	0	0	0	0	0	0	0	0	0	0	0	0	0	0	0	0	0	0	0	0	0	1081	1127	1174
47	0	0	0	0	0	0	0	0	0	0	0	0	0	0	0	0	0	0	0	0	0	0	0	0	0	0	0	0	0	0	0	0	0	0	0	0	0	0	0	0	0	0	0	0	0	0	0	1128	1175
48	0	0	0	0	0	0	0	0	0	0	0	0	0	0	0	0	0	0	0	0	0	0	0	0	0	0	0	0	0	0	0	0	0	0	0	0	0	0	0	0	0	0	0	0	0	0	0	0	1176
49	0	0	0	0	0	0	0	0	0	0	0	0	0	0	0	0	0	0	0	0	0	0	0	0	0	0	0	0	0	0	0	0	0	0	0	0	0	0	0	0	0	0	0	0	0	0	0	0	0
50	0	0	0	0	0	0	0	0	0	0	0	0	0	0	0	0	0	0	0	0	0	0	0	0	0	0	0	0	0	0	0	0	0	0	0	0	0	0	0	0	0	0	0	0	0	0	0	0	0
51	0	0	0	0	0	0	0	0	0	0	0	0	0	0	0	0	0	0	0	0	0	0	0	0	0	0	0	0	0	0	0	0	0	0	0	0	0	0	0	0	0	0	0	0	0	0	0	0	0
52	0	0	0	0	0	0	0	0	0	0	0	0	0	0	0	0	0	0	0	0	0	0	0	0	0	0	0	0	0	0	0	0	0	0	0	0	0	0	0	0	0	0	0	0	0	0	0	0	0
53	0	0	0	0	0	0	0	0	0	0	0	0	0	0	0	0	0	0	0	0	0	0	0	0	0	0	0	0	0	0	0	0	0	0	0	0	0	0	0	0	0	0	0	0	0	0	0	0	0
54	0	0	0	0	0	0	0	0	0	0	0	0	0	0	0	0	0	0	0	0	0	0	0	0	0	0	0	0	0	0	0	0	0	0	0	0	0	0	0	0	0	0	0	0	0	0	0	0	0
55	0	0	0	0	0	0	0	0	0	0	0	0	0	0	0	0	0	0	0	0	0	0	0	0	0	0	0	0	0	0	0	0	0	0	0	0	0	0	0	0	0	0	0	0	0	0	0	0	0
56	0	0	0	0	0	0	0	0	0	0	0	0	0	0	0	0	0	0	0	0	0	0	0	0	0	0	0	0	0	0	0	0	0	0	0	0	0	0	0	0	0	0	0	0	0	0	0	0	0
57	0	0	0	0	0	0	0	0	0	0	0	0	0	0	0	0	0	0	0	0	0	0	0	0	0	0	0	0	0	0	0	0	0	0	0	0	0	0	0	0	0	0	0	0	0	0	0	0	0
58	0	0	0	0	0	0	0	0	0	0	0	0	0	0	0	0	0	0	0	0	0	0	0	0	0	0	0	0	0	0	0	0	0	0	0	0	0	0	0	0	0	0	0	0	0	0	0	0	0
59	0	0	0	0	0	0	0	0	0	0	0	0	0	0	0	0	0	0	0	0	0	0	0	0	0	0	0	0	0	0	0	0	0	0	0	0	0	0	0	0	0	0	0	0	0	0	0	0	0
60	0	0	0	0	0	0	0	0	0	0	0	0	0	0	0	0	0	0	0	0	0	0	0	0	0	0	0	0	0	0	0	0	0	0	0	0	0	0	0	0	0	0	0	0	0	0	0	0	0
61	0	0	0	0	0	0	0	0	0	0	0	0	0	0	0	0	0	0	0	0	0	0	0	0	0	0	0	0	0	0	0	0	0	0	0	0	0	0	0	0	0	0	0	0	0	0	0	0	0
62	0	0	0	0	0	0	0	0	0	0	0	0	0	0	0	0	0	0	0	0	0	0	0	0	0	0	0	0	0	0	0	0	0	0	0	0	0	0	0	0	0	0	0	0	0	0	0	0	0
63	0	0	0	0	0	0	0	0	0	0	0	0	0	0	0	0	0	0	0	0	0	0	0	0	0	0	0	0	0	0	0	0	0	0	0	0	0	0	0	0	0	0	0	0	0	0	0	0	0
64	0	0	0	0	0	0	0	0	0	0	0	0	0	0	0	0	0	0	0	0	0	0	0	0	0	0	0	0	0	0	0	0	0	0	0	0	0	0	0	0	0	0	0	0	0	0	0	0	0
65	0	0	0	0	0	0	0	0	0	0	0	0	0	0	0	0	0	0	0	0	0	0	0	0	0	0	0	0	0	0	0	0	0	0	0	0	0	0	0	0	0	0	0	0	0	0	0	0	0
66	0	0	0	0	0	0	0	0	0	0	0	0	0	0	0	0	0	0	0	0	0	0	0	0	0	0	0	0	0	0	0	0	0	0	0	0	0	0	0	0	0	0	0	0	0	0	0	0	0
67	0	0	0	0	0	0	0	0	0	0	0	0	0	0	0	0	0	0	0	0	0	0	0	0	0	0	0	0	0	0	0	0	0	0	0	0	0	0	0	0	0	0	0	0	0	0	0	0	0
68	0	0	0	0	0	0	0	0	0	0	0	0	0	0	0	0	0	0	0	0	0	0	0	0	0	0	0	0	0	0	0	0	0	0	0	0	0	0	0	0	0	0	0	0	0	0	0	0	0
69	0	0	0	0	0	0	0	0	0	0	0	0	0	0	0	0	0	0	0	0	0	0	0	0	0	0	0	0	0	0	0	0	0	0	0	0	0	0	0	0	0	0	0	0	0	0	0	0	0
70	0	0	0	0	0	0	0	0	0	0	0	0	0	0	0	0	0	0	0	0	0	0	0	0	0	0	0	0	0	0	0	0	0	0	0	0	0	0	0	0	0	0	0	0	0	0	0	0	0
71	0	0	0	0	0	0	0	0	0	0	0	0	0	0	0	0	0	0	0	0	0	0	0	0	0	0	0	0	0	0	0	0	0	0	0	0	0	0	0	0	0	0	0	0	0	0	0	0	0
72	0	0	0	0	0	0	0	0	0	0	0	0	0	0	0	0	0	0	0	0	0	0	0	0	0	0	0	0	0	0	0	0	0	0	0	0	0	0	0	0	0	0	0	0	0	0	0	0	0
73	0	0	0	0	0	0	0	0	0	0	0	0	0	0	0	0	0	0	0	0	0	0	0	0	0	0	0	0	0	0	0	0	0	0	0	0	0	0	0	0	0	0	0	0	0	0	0	0	0
74	0	0	0	0	0	0	0	0	0	0	0	0	0	0	0	0	0	0	0	0	0	0	0	0	0	0	0	0	0	0	0	0	0	0	0	0	0	0	0	0	0	0	0	0	0	0	0	0	0
75	0	0	0	0	0	0	0	0	0	0	0	0	0	0	0	0	0	0	0	0	0	0	0	0	0	0	0	0	0	0	0	0	0	0	0	0	0	0	0	0	0	0	0	0	0	0	0	0	0
76	0	0	0	0	0	0	0	0	0	0	0	0	0	0	0	0	0	0	0	0	0	0	0	0	0	0	0	0	0	0	0	0	0	0	0	0	0	0	0	0	0	0	0	0	0	0	0	0	0
77	0	0	0	0	0	0	0	0	0	0	0	0	0	0	0	0	0	0	0	0	0	0	0	0	0	0	0	0	0	0	0	0	0	0	0	0	0	0	0	0	0	0	0	0	0	0	0	0	0
78	0	0	0	0	0	0	0	0	0	0	0	0	0	0	0	0	0	0	0	0	0	0	0	0	0	0	0	0	0	0	0	0	0	0	0	0	0	0	0	0	0	0	0	0	0	0	0	0	0
79	0	0	0	0	0	0	0	0	0	0	0	0	0	0	0	0	0	0	0	0	0	0	0	0	0	0	0	0	0	0	0	0	0	0	0	0	0	0	0	0	0	0	0	0	0	0	0	0	0
80	0	0	0	0	0	0	0	0	0	0	0	0	0	0	0	0	0	0	0	0	0	0	0	0	0	0	0	0	0	0	0	0	0	0	0	0	0	0	0	0	0	0	0	0	0	0	0	0	0
81	0	0	0	0	0	0	0	0	0	0	0	0	0	0	0	0	0	0	0	0	0	0	0	0	0	0	0	0	0	0	0	0	0	0	0	0	0	0	0	0	0	0	0	0	0	0	0	0	0
82	0	0	0	0	0	0	0	0	0	0	0	0	0	0	0	0	0	0	0	0	0	0	0	0	0	0	0	0	0	0	0	0	0	0	0	0	0	0	0	0	0	0	0	0	0	0	0	0	0
83	0	0	0	0	0	0	0	0	0	0	0	0	0	0	0	0	0	0	0	0	0	0	0	0	0	0	0	0	0	0	0	0	0	0	0	0	0	0	0	0	0	0	0	0	0	0	0	0	0
84	0	0	0	0	0	0	0	0	0	0	0	0	0	0	0	0	0	0	0	0	0	0	0	0	0	0	0	0	0	0	0	0	0	0	0	0	0	0	0	0	0	0	0	0	0	0	0	0	0
85	0	0	0	0	0	0	0	0	0	0	0	0	0	0	0	0	0	0	0	0	0	0	0	0	0	0	0	0	0	0	0	0	0	0	0	0	0	0	0	0	0	0	0	0	0	0	0	0	0
86	0	0	0	0	0	0	0	0	0	0	0	0	0	0	0	0	0	0	0	0	0	0	0	0	0	0	0	0	0	0	0	0	0	0	0	0	0	0	0	0	0	0	0	0	0	0	0	0	0
87	0	0	0	0	0	0	0	0	0	0	0	0	0	0	0	0	0	0	0	0	0	0	0	0	0	0	0	0	0	0	0	0	0	0	0	0	0	0	0	0	0	0	0	0	0	0	0	0	0
88	0	0	0	0	0	0	0	0	0	0	0	0	0	0	0	0	0	0	0	0	0	0	0	0	0	0	0	0	0	0	0	0	0	0	0	0	0	0	0	0	0	0	0	0	0	0	0	0	0
89	0	0	0	0	0	0	0	0	0	0	0	0	0	0	0	0	0	0	0	0	0	0	0	0	0	0	0	0	0	0	0	0	0	0	0	0	0	0	0	0	0	0	0	0	0	0	0	0	0
90	0	0	0	0	0	0	0	0	0	0	0	0	0	0	0	0	0	0	0	0	0	0	0	0	0	0	0	0	0	0	0	0	0	0	0	0	0	0	0	0	0	0	0	0	0	0	0	0	0
[truncated: 41 more columns]

## Sheet: Sheet3
Number	Regions	Abbreviation
1	Precentral gyrus	PreCG.L
2	Precentral gyrus	PreCG.R
3	Superior frontal gyrus, dorsolateral	SFGdor.L
4	Superior frontal gyrus, dorsolateral	SFGdor.R
5	Superior frontal gyrus, orbital part	ORBsup.L
6	Superior frontal gyrus, orbital part	ORBsup.R
7	Middle frontal gyrus	MFG.L
8	Middle frontal gyrus	MFG.R
9	Middle frontal gyrus, orbital part	ORBmid.L
10	Middle frontal gyrus, orbital part	ORBmid.R
11	Inferior frontal gyrus, opercular part	IFGoperc.L
12	Inferior frontal gyrus, opercular part	IFGoperc.R
13	Inferior frontal gyrus, triangular part	IFGtriang.L
14	Inferior frontal gyrus, triangular part	IFGtriang.R
15	Inferior frontal gyrus, orbital part	ORBinf.L
16	Inferior frontal gyrus, orbital part	ORBinf.R
17	Rolandic operculum	ROL.L
18	Rolandic operculum	ROL.R
19	Supplementary motor area	SMA.L
20	Supplementary motor area	SMA.R
21	Olfactory cortex	OLF.L
22	Olfactory cortex	OLF.R
23	Superior frontal gyrus, medial	SFGmed.L
24	Superior frontal gyrus, medial	SFGmed.R
25	Superior frontal gyrus, medial orbital	ORBsupmed.L
26	Superior frontal gyrus, medial orbital	ORBsupmed.R
27	Gyrus rectus	REC.L
28	Gyrus rectus	REC.R
29	Insula	INS.L
30	Insula	INS.R
31	Anterior cingulate and paracingulate gyri	ACG.L
32	Anterior cingulate and paracingulate gyri	ACG.R
33	Median cingulate and paracingulate gyri	DCG.L
34	Median cingulate and paracingulate gyri	DCG.R
35	Posterior cingulate gyrus	PCG.L
36	Posterior cingulate gyrus	PCG.R
37	Hippocampus	HIP.L
38	Hippocampus	HIP.R
39	Parahippocampal gyrus	PHG.L
40	Parahippocampal gyrus	PHG.R
41	Amygdala	AMYG.L
42	Amygdala	AMYG.R
43	Calcarine fissure and surrounding cortex	CAL.L
44	Calcarine fissure and surrounding cortex	CAL.R
45	Cuneus	CUN.L
46	Cuneus	CUN.R
47	Lingual gyrus	LING.L
48	Lingual gyrus	LING.R
49	Superior occipital gyrus	SOG.L
50	Superior occipital gyrus	SOG.R
51	Middle occipital gyrus	MOG.L
52	Middle occipital gyrus	MOG.R
53	Inferior occipital gyrus	IOG.L
54	Inferior occipital gyrus	IOG.R
55	Fusiform gyrus	FFG.L
56	Fusiform gyrus	FFG.R
57	Postcentral gyrus	PoCG.L
58	Postcentral gyrus	PoCG.R
59	Superior parietal gyrus	SPG.L
60	Superior parietal gyrus	SPG.R
61	Inferior parietal, but supramarginal and angular gyri	IPL.L
62	Inferior parietal, but supramarginal and angular gyri	IPL.R
63	Supramarginal gyrus	SMG.L
64	Supramarginal gyrus	SMG.R
65	Angular gyrus	ANG.L
66	Angular gyrus	ANG.R
67	Precuneus	PCUN.L
68	Precuneus	PCUN.R
69	Paracentral lobule	PCL.L
70	Paracentral lobule	PCL.R
71	Caudate nucleus	CAU.L
72	Caudate nucleus	CAU.R
73	Lenticular nucleus, putamen	PUT.L
74	Lenticular nucleus, putamen	PUT.R
75	Lenticular nucleus, pallidum	PAL.L
76	Lenticular nucleus, pallidum	PAL.R
77	Thalamus	THA.L
78	Thalamus	THA.R
79	Heschl gyrus	HES.L
80	Heschl gyrus	HES.R
81	Superior temporal gyrus	STG.L
82	Superior temporal gyrus	STG.R
83	Temporal pole: superior temporal gyrus	TPOsup.L
84	Temporal pole: superior temporal gyrus	TPOsup.R
85	Middle temporal gyrus	MTG.L
86	Middle temporal gyrus	MTG.R
87	Temporal pole: middle temporal gyrus	TPOmid.L
88	Temporal pole: middle temporal gyrus	TPOmid.R
89	Inferior temporal gyrus	ITG.L
90	Inferior temporal gyrus	ITG.R
